# Supplementary material for: Activation of G-Protein-Coupled Estrogen Receptor 1 (GPER1) Reduces Progression of Vulvar Carcinoma Cells
Source: Int J Mol Sci. 2023 Sep 5;24(18):13705. doi: 10.3390/ijms241813705 (PMC10530864; doi:10.3390/ijms241813705)
Supplement: Supplementary file 1 [file ijms-24-13705-s001.zip]

Archive with 1 entries (1 files):
- ijms-2560880-supplementary.pdf
